# Supplementary material for: Plasma acylcarnitines could predict prognosis and evaluate treatment of IgA nephropathy
Source: Nutr Metab (Lond). 2019 Jan 8;16:2. doi: 10.1186/s12986-018-0328-1 (PMC6323753; doi:10.1186/s12986-018-0328-1)
Supplement: Supplementary file 1 — Table S1. Characteristics of the Baseline Plasma Acylcarnitines. (XLSX 13 kb) [file 12986_2018_328_MOESM1_ESM.xlsx]

## Sheet: Supplementary Table1
Supplementary Table1. Characteristics of the Baseline Plasma Acylcarnitines
Characteristic	Baseline eGFR<60		Ratio(Y/N)	P
	Yes(n=25)	No(n=58)	ratio(Y/N)	p
Free carnitine (C0)	50.269±12.294	47.323±15.068	1.06227	0.490395
Acetylcarnitine (C2)	9.326±3.904	7.548±2.997	1.23552	0.0673095
Butyrylcarnitine (C4)	0.239±0.123	0.126±0.059	1.89698	0.000141589
semi Tiglyl-carnitine (C5:1)	0.035±0.027	0.018±0.011	1.92977	0.00100427
Valerylcarnitine (C5)	0.229±0.109	0.163±0.085	1.41095	0.0147986
semi Octanenoylcarnitine (C8:1)	0.549±0.432	0.264±0.144	2.08066	0.00220038
Octanoylcarnitine (C8)	0.151±0.114	0.135±0.112	1.11508	0.705812
Malonylcarnitine (C3DC)	0.076±0.088	0.042±0.033	1.81495	0.00609446
C10:1	0.068±0.047	0.052±0.034	1.3084	0.23338
Decanoylcarnitine (C10)	0.181±0.151	0.163±0.127	1.11459	0.760898
C5DC	0.139±0.114	0.065±0.041	2.12461	0.0021363
semi Dodecenoylcarnitine (C12:1)	0.04±0.065	0.028±0.026	1.43757	0.573685
Dodecanoylcarnitine (C12)	0.059±0.071	0.05±0.042	1.17726	0.706849
semi 3-Hydroxydodecanoylcarnitne (C12OH)	0.002±0.002	0.002±0.001	1.34227	0.23338
C14:1	0.145±0.154	0.128±0.108	1.13795	0.651622
Myristoylcarnitine (C14)	0.013±0.014	0.011±0.004	1.2102	0.816689
semi (C16:2)	0.026±0.048	0.015±0.014	1.78072	0.463713
semi Palmitoleylcarnitine (C16:1)	0.081±0.135	0.053±0.041	1.5245	0.607783
Palmitoylcarnitine (C16)	0.149±0.063	0.135±0.038	1.10369	0.651622
semi Sebacylcarnitine (C10DC)	0.004±0.002	0.004±0.002	1.07517	0.607783
semi Linoleylcarnitine(C18:2)	0.398±0.337	0.319±0.19	1.24716	0.814531
semi Oleylcarnitine (C18:1)	0.361±0.257	0.319±0.195	1.13026	0.651622
semi Stearoylcarnitine (C18)	0.159±0.154	0.122±0.068	1.30614	0.816689
semi C12DC	0.002±0.001	0.002±0.001	1.0786	0.607783
semi 3-Hydroxylinoleyl(C18:2OH)	2.011±1.483	2.069±0.856	0.971758	0.463713
semi 3-Hydroxystearoylcarnitine (C18OH)	0.004±0.005	0.003±0.003	1.22711	0.930748
semi Arachidoylcarnitine (C20)	0.014±0.017	0.009±0.006	1.5388	0.816689
Data are mean±standard deviation
P value was adjusted with BH correction.
