# Supplementary material for: Plasma acylcarnitines could predict prognosis and evaluate treatment of IgA nephropathy
Source: Nutr Metab (Lond). 2019 Jan 8;16:2. doi: 10.1186/s12986-018-0328-1 (PMC6323753; doi:10.1186/s12986-018-0328-1)
Supplement: Supplementary file 2 — Table S2. Predict models. (XLSX 9 kb) [file 12986_2018_328_MOESM2_ESM.xlsx]

## Sheet: Supplementary Table2
Supplementary Table 2 Predict models
	Variables in model	AIC	BIC
Model1	Age, sex, baseline eGFR	226.652	238.624
Model2	Age, sex, baseline eGFR, C5DC	199.771	214.137
Model3	Age, sex, baseline eGFR, C5:1, C5DC, C8:1, C3DC, C10：1	179.848	203.793
Model4	Age, sex, baseline eGFR, C2, C5:1, C8:1, C3DC, C10:1, C10, C5DC, C12:1, C12, C12OH, C14:1, C14, C16:2, C16:1,C16	194.614	242.503
